# Supplementary material for: Molecular Detection of Rickettsia and Other Bacteria in Ticks and Birds in an Urban Fragment of Tropical Dry Forest in Magdalena, Colombia
Source: Life (Basel). 2023 Jan 4;13(1):145. doi: 10.3390/life13010145 (PMC9861851; doi:10.3390/life13010145)
Supplement: Supplementary file 1 [file life-13-00145-s001.zip]

Archive with 1 entries (1 files):
- life-2102439-supplementary.pdf
